# Supplementary material for: Preliminary In Vitro Cytotoxicity, Mutagenicity and Antitumoral Activity Evaluation of Graphene Flake and Aqueous Graphene Paste
Source: Life (Basel). 2022 Feb 7;12(2):242. doi: 10.3390/life12020242 (PMC8878666; doi:10.3390/life12020242)
Supplement: Supplementary file 1 [file life-12-00242-s001.zip]

Archive with 1 entries (1 files):
- life-1554268-supplementary.pdf
